# Supplementary material for: The Effect of FcRn Binding on Ocular Disposition of Monoclonal Antibodies
Source: Antibodies (Basel). 2026 Mar 25;15(2):27. doi: 10.3390/antib15020027 (PMC13113779; doi:10.3390/antib15020027)
Supplement: Supplementary file 1 [file antibodies-15-00027-s001.zip]

Archive with 1 entries (1 files):
- antibodies-4094370-supplementary.pdf
